# Supplementary material for: Computational Probing the Methylation Sites Related to EGFR Inhibitor-Responsive Genes
Source: Biomolecules. 2021 Jul 16;11(7):1042. doi: 10.3390/biom11071042 (PMC8302001; doi:10.3390/biom11071042)
Supplement: Supplementary file 1 [file biomolecules-11-01042-s001.zip]

Archive with 2 entries (2 files):
- supplementary Figure.pdf
- supplementary Table.xlsx
